# Supplementary material for: Diagnosing Dysphagia in Forestier Syndrome: A Dynamic Digital Radiology Application
Source: Diagnostics (Basel). 2025 Nov 27;15(23):3020. doi: 10.3390/diagnostics15233020 (PMC12691266; doi:10.3390/diagnostics15233020)
Supplement: Supplementary file 1 [file diagnostics-15-03020-s001.zip]

Archive with 1 entries (1 files):
- FPS 3.avi
